# Supplementary material for: Pharmacist-Led Deprescribing of Opioids and Benzodiazepines in Older Adults: Examining Implementation and Perceptions
Source: Pharmacy (Basel). 2024 Jul 30;12(4):119. doi: 10.3390/pharmacy12040119 (PMC11360706; doi:10.3390/pharmacy12040119)
Supplement: Supplementary file 1 [file pharmacy-12-00119-s001.zip]

Archive with 1 entries (1 files):
- pharmacy-2965293-supplementary.pdf
